# Supplementary material for: Protocol for genotyping cephalopod sex using a skin swab and quantitative PCR
Source: STAR Protoc. 2026 Jul 10;7(3):104693. doi: 10.1016/j.xpro.2026.104693 (PMC13380805; doi:10.1016/j.xpro.2026.104693)
Supplement: Data S1. Housing tray divider wall laser-cutting template (SVG file), related to “Build a housing tray for temporary individual isolation (optional)” step 3a [file mmc2.zip]

Archive with 2 entries (2 files):
- DataS1_STAR-protocols_housing-tray-divider-walls.svg
- __MACOSX/._DataS1_STAR-protocols_housing-tray-divider-walls.svg
