# Supplementary material for: Protocol for genotyping cephalopod sex using a skin swab and quantitative PCR
Source: STAR Protoc. 2026 Jul 10;7(3):104693. doi: 10.1016/j.xpro.2026.104693 (PMC13380805; doi:10.1016/j.xpro.2026.104693)
Supplement: Table S1. Amino acid sequences for four autosomal genes and four Z-linked genes from eight cephalopod species, related to “Primer design and validation (optional)” [file mmc3.xlsx]

## Sheet: Sheet1
Chromosome	Orthogroup O. bimaculoides	Gene ID	Species	Sequence
chr1 (autosome)	OG0008421	pred2_29441.1	Architeuthis dux	MTKLEIITPFQLYFNPDLIFKKYHIWRLVTNFMYFGPIGFNFIFNIIFAYRYCRMLEEGSFRGRTSDFFFMFIFGGFVMIFITILIGNIAFLGNAFTIMLVYIWSRRNPYVRMNFFGLLNFQAPYLPWVLLAFSLLLGNSVAVDLMGILVGHLYYYLEDVFPHQVGGFKILRTPQFLKTLMDAAPEDPNYAPLPEDRPGGFNWGNQPQ
		Dopeav2008472m.g	Doryteuthis pealeii	MAFQQEYMQMPPITRAYTTACVLTTIAVKLDIITPFQLYFNPDLIFKKYHIWRLVTNFMYFGPIGFNFIFNIIFAYRYCRMLEEGSFRGRTSDFFFMFIFGGFIMILITILIGNIAFLGNAFTIMLVYIWSRRNPYVRMNFFGLLNFQAPYLPWVLLAFSLLLGNSVAVDLMGILVGHLYYYLEDVFPHQVGGFKILRTPQFLKMLMDAAPEDPNYQPLPEDRPGGFNWGNQPQ*
		g1053.t1	Euprymna scolopes	MAFQQEYMQMPPITRAYTTACVLTTIAVKLDIITPFQLYFNPDLIFKKYHVWRLVTNFMYFGPIGFNFIFNIIFAYRYCRMLEEGSFRGRTSDFFFMFIFGGFIMIIITILIGNIAFLGNAFTIMLVYIWSRRNPYVRMNFFGLLNFQAPYLPWVLLAFSLLLGNSVAVDLMGILVGHLYYYLEDVFPHQVGGFKILRTPQFLKTLMDAAPEDPNYQPLPEDRPGGFNWGNQGQ
		LOC_00005141-mRNA-1	Illex illecebrosus	MAFQQEYMQMPPITRAYTTACVLTTIAVKLEIITPFQLYFNPDLIFKKYHIWRLVTNFMYFGPIGFNFIFNIIFAYRYCRMLEEGSFRGRTSDFFFMFIFGGFIMILITILIGNIAFLGNAFTIMLVYIWSRRNPYVRMNFFGLLNFQAPYLPWVLLAFSLLLGNSVAVDLMGILVGHLYYYLEDVFPHQVGGFKILRTPQFLKTIMDAAPEDPNYAPLPEDRPGGFNWGNQPQ
		obimac_0000979.2	Octopus bimaculoides	MAAQTFQQEYMQMPPITRAYTTACVLTTIAVKLDIITPLQLYFNPDLIFKKYQIWRLLTNFMYFGPIGFNFIFNIIFAYRYCRMLEEGSFRGRTSDFFFMFLFGGFIMIINTILIGNIAFLGNAFTIMLVYIWSRRNPYVRMNFFGLLNFQAPYLPWVLLTFSLLLGNSVAVDLMGILVGHLYFYLEDVFPLQMGGFKILRTPRFLKYLMDTTVEDPNYQPFPEDRPGGFDWGNNGN
		XP_029634577.2	Octopus sinensis	MRTCQALEARMRINTWHSAMAAQTFQQEYMQMPPITRAYTTACVLTTIAVKLDIITPLQLYFNPDLIFKKYQIWRLLTNFMYFGPIGFNFIFNIIFAYRYCRMLEEGSFRGRTSDFFFMFLFGGFIMIINTILIGNIAFLGNAFTIMLVYIWSRRNPYVRMNFFGLLNFQAPYLPWVLLTFSLLLGNSVAVDLMGILVGHLYFYLEDVFPLQMGGFKILRTPRFLKYLMDTTVEDPNYQPFPEDRPGGFDWGNNGN
		rna-SPHA_31531	Sepia esculenta	MPPITRAYTTACVLTTIAVKLDIITPFQLYFNPDLIFKKYHIWRLVTNFMYFGPIGFNFIFNIIFAYRYCRMLEEGSFRGRTSDFFFMFLFGGFIMILITILIGNIAFLGNAFTIMLVYIWSRRNPYVRMNFFGLLNFQAPYLPWVLLAFSLLLGNSVAVDLMGILVGHLYYYLEDVFPHQVGGFKILRTPQFLKTIMDAAPEDPNYQPLPEDRPGGFNWGNQPQ*
		rna-SPHA_31531	Sepia officinalis	MPPITRAYTTACVLTTIAVKLDIITPFQLYFNPDLIFKKYHIWRLVTNFMYFGPIGFNFIFNIIFAYRYCRMLEEGSFRGRTSDFFFMFLFGGFIMILITILIGNIAFLGNAFTIMLVYIWSRRNPYVRMNFFGLLNFQAPYLPWVLLAFSLLLGNSVAVDLM
chr1 (autosome)	OG0009041	pred2_18336.1	Architeuthis dux	MPHIDNDIKLDFKDVLLRPKRSTIKSRADVDLGREFIFRNSGKTYQGIPIMASNMDTVGTFEMANELSKHRVFTVIHKHYSLDAWKEFAANNPDTLKNIAVSSGMAGGDREKLEAIVNAIPGLHYICLDVANGYSEYFVQFVKDVRKKFPHHVILAGNVVTGEMVEELILSGADIIKVGIGPGSVCTTRKKTGIGYPQLSAVIECADAAHGLGGHIISDGGCTCPGDVAKAFGAGADFVMVGGMLAGHTESGGEMIEKNGKKFKLFYGMSSATAMQKHVGKVAEYRASEGKTVEIAYRGDVQVTMLDILGGIRSTCTYVGASKLKELSRRTTFIRVTQQVNEVFTPFTTAP
		Dopeav2098899m.g	Doryteuthis pealeii	MPHIDNDIKLDFKDVLLRPKRSTIKSRADVDLGREFIFRNSGKTYKGIPIMASNMDTVGTFEMANQLAKHGVFTVIHKHYSLDAWKEFAAKNPETLNNIAVSSGMAAGDFEKLEAVINSIPALQYICLDVANGYSEYFVQFVRDVRKRFPKHIILAGNVVTGEMVEELILSGADIIKVGIGPGSVCTTRKKTGIGYPQLSAVIECADAAHGLGGHIISDGGCTCPGDVAKAFGAGADFVMIGGMLAGHTESGGEMIEKNGKKFKLFYGMSSATAMQKHSGKVAEYRASEGKTVEIEYRGDVQGTILDVLGGLRSTCTYVGASKLKELSRRTTFIRVTQQVNEVFSPFTTAH
		g14646.t1	Euprymna scolopes	MPHIDNDIKLDFKDVLLRPKRSTIKSRADVDLVREFIFRNSGRTYQGIPVMASNMDTVGTFEMAKQLSKHRVFTVIHKHYSLEAWKEFAAKNPETLKNTAVSSGMAAGDLEKLAAIVNAIPDLHYICLDVANGYSEYFVQFVRDVRKKFPNHVIMAGNVVTGEMVEELILSGADIIKVGIGPGSVCTTRKKTGIGYPQLSAVIECADAAHGLGGHIISDGGCTCPGDVAKAFGAGADFVMVGGMLAGHTESGGDIVEKNGKKFKLFYGMSSATAMQKHSGKVAEYRASEGKTVEIEYRGDVQGTMLDVLGGLRSTCTYVGASKLKELSRRTTFIRVTQQVNEVFSPFTKAP
		LOC_00006323-mRNA-1	Illex illecebrosus	MPRIDNDIKLDFKDVLLRPKRSTIKSRADVDLGREFIFRNSGKTYEGIPIMASNMDTVGTFEMANELAKHRVFTVIHKHYSLDAWKEFAANNPDTVKNIAVSSGMAGGDLEKLEAVVNAIPDLNYICLDVANGYSEFFVQFVRDVRKKFPHHVILAGNVVTGEMVEELILSGADIIKVGIGPGSVCTTRKKTGIGYPQLSAVIECADAAHGLGGHIISDGGCTCPGDVAKAFGAGADFVMVGGMLAGHTESGGEMIEKNGKKFKLFYGMSSATAMHKHSGKVAEYRASEGKTVEIAYRGDVQATILDVLGGIRSTCTYVGASKLKELSRRTTFIRVTQQVNEVFSPFTTAP
		obimac_0001039.2	Octopus bimaculoides	MPRIDSDIKLDFKDVLLRPKRSTIKSRADVDLTREFIFRNSGQTYNGIPVMASNMDTVGTFEMAITLAKYGLFTTIHKHYSIEAWKEFAANHPDQLSNIAASSGMAAGDLQKLESIIEAVPALRYICLDVANGYSEYFVQFLRDVRKKFPSHVIMAGNVVTGEMVEELILSGADIIKVGIGPGSVCTTRKKTGIGYPQLSAVIECADAAHGLGGHIISDGGCTCPGDVAKAFGAGADFVMIGGMLAGHTESGGEMIEKNGKKFKLFYGMSSATAMQKHAGHVAEYRASEGKTVEIEYRGDASHTVQDILGGIRSTCTYVGASKLKELSRRTTFIRVTQQMNEVFSPFNKSC
		XP_029641704.2	Octopus sinensis	MRPEVLGEWVDLTREFIFRNSGQTYNGVPVMASNMDTVGTFEMAITLAKYGLFTTIHKHYSIDAWKEFAAKHPDKLNNIAASSGMAAGDLQKLESIIEAVPDLRYICLDVANGYSEFFVQFLRDVRKKFPSHVIMAGNVVTGEMVEELILSGADIIKVGIGPGSVCTTRKKTGIGYPQLSAVIECADAAHGLGGHIISDGGCTCPGDVAKAFGAGADFVMIGGMLAGHTESGGEMIEKNGKKFKLFYGMSSATAMQKHAGHVAEYRASEGKTVEIEYRGDAAHTVQDILGGIRSTCTYVGASKLKELSRRTTFIRVTQQMNEVFSPFNKSS
		rna-SPHA_21857	Sepia esculenta	VDLVREFIFRNSGQTYRGIPIMASNMDTVGTFEMAIQLSKHGVFTVIHKHYSLEAWKEFATKNPETVNNIAVSSGMAGGDLEKLESIVNAIPDLHYICLDVANGYSEYFVQFVRDVRKKFPKHVIMAGNVVTGEMVEELILSGADIIKVGIGPGSVCTTRKKTGIGYPQLSAVIECADAAHGLGGHIISDGGCTCPGDVAKAFGAGADFVMVGGMLAGHTESGGEMIERNGKKFKLFYGMSSATAMKKHAGKVAEYRASEGKSVEIEYRGDVQGTILDILGGIRSTCTYVGASKLKELSRRTTFIRVTQQLNEVFSPFTKAP
		rna-SPHA_21857	Sepia officinalis	MPHIDNDIKLDFKDVLLRPKRSTIKSRADVDLVREFLFRNSGQTYRGIPIMASNMDTVGTFEMAIQLSKHGVFTTIHKHYSLEAWKEFATKNPETVNAGNVVTGEMVEELILSGADIIKVGIGPGSVCTTRKKTGIGYPQLSAVIECADAAHGLGGHIISDGGCTCPGDVAKAFGAGADFVMVGGMLAGHTESGGEMIERNGKKFKLFYGMSSATAMKKHAGKVAEYRASEGKSVEIEYRGDVQGTILDVLGGIRSTCTYVGASKLKELSRRTTFIRVTQQLNEVFSPFTTAP
chr1 (autosome)	OG0009283	pred2_28664.1	Architeuthis dux	MSYGRRGPSELDLEGMVSLKVDNLTYRTTPEDLRRAFEKYGDVGDVYIPRDRFTRESRGFAFVRYHDKRDADDAMDAMDGAIMDGRELRVQMARYGRPADPYRRGPPPRRFGGGGGGGGGGGGGGGGGGGGYSSYRSRRRSYSRSRSRSRSRSSRRRRRSYSRSRSRSRSRSYKSKSRSRSRSPSYSRSSRSKHYSRSPTPPSKGSGSKKRSSGGSRRSTRSRSPSRDDRKNSRSRSRSPSPARSSEGGRGESQGRGSGGPTGGGGASAGASGSGSSLAPAASTAGGGAGGAPRENSSKSRSRSRSRSRSRSRSRSRSNSRSPRYASVSPEGSPEANSNNHKDQQQADEED
		Dopeav2005453m.g	Doryteuthis pealeii	MSYGRRGPSELDLEGMVSLKVDNLTYRTTPEDLRRAFEKYGDVGDVYIPRDRFTRESRGFAFVRYHDKRDADDAMDAMDGAIMDGRELRVQMARYGRPADPYRRGPPPRRFGGGGGGGGGYSSYRSRRRSYSRSRSRSRSRSSRRRRRSYSRSRSRSRSRSYKSRSRSRSPSYSRSSRSKHYSRSPTPPSKGSGSKKRSSGGSRRSTRSRSPSRDDRKSRSRSRSPSPARSSEGGRGGSQGRSSGPAGGVGSAGGSGSSGLAPAAGTASGGPPRENSKSRSRSRSRSRSRSRSRSRSRSHSRSRSRSPRSRSCSPEGSPDANSNNHKDKQQVDEED
		g752.t1	Euprymna scolopes	MSYGRRGPSELDLEGMVSLKVDNLTYRTTPEDLRRAFEKYGDVGDVYIPRDRFTRESRGFAFVRYHDKRDADDAMDAMDGAIMDGRELRVQMARYGRPADPYRRGPPPRRFGGGGGGGGGGGGGGYSSYRSRRRSYSRSRSRSRSRSSRRRRRSYTRSRSRSRSRSYKSRSRSRSPSYSRSSRSKHYSRSPTPPSKGSGSKKRSSGGSRRSTRSRSPSRDDRKSRSRSRSASPARSSEGGRGGSQTRGSSGPPASSGATASASGNLTPSGSATASGGAPRENSSKSRSRSRSRSRSRSRSRSPHSRSRSRSRSRSCSPQGSPDANSNNHKDKQEVDEED
		LOC_00005496-mRNA-1	Illex illecebrosus	MSYGRRGPSELDLEGMVSLKVDNLTYRTTPEDLRRAFEKYGDVGDVYIPRDRFTRESRGFAFVRYHDKRDADDAMDAMDGAIMDGRELRVQMARYGRPADPYRRGPPPRRFGGGGGGGGGGGGGGGGGGGYSSYRSRRRSYSRSRSRSRSRSSRRRRRSYTRSRSRSRSRSYKSRSRSRSPSYSRSSRSKHYSRSPTPPSKGSGSKKRSSGGSRRSTRSRSPSREERKTSRSRSRSPSPARSSEGGRAGSQGRGSSGPAAGAGAGGSAGASGSSSSLVPAAGTTSGGAGAARENSSKSRSRSRSRSRSRSRSRSRSRSHSRSPRSRSVSPEGSPEANSNNHKDQQQADEED
		obimac_0002028.1	Octopus bimaculoides	MSYVRRGPSELDLEGMVSLKVDNLTYRTTPEDLRRAFEKYGDVGDVYIPRDRFTRESRGFAFVRYHDKRDADDAMDAMDGAMMDGRELRVQMARYGRPADPYRRGPPPRRFGGGGYSSYRSRRRSYTRSRSRSRSRSSRRRRRSYSRSRSRSRSRSYKSRSRSRSASYSRSSRSKHYSRSPSPSSKGKKRSSASSRRSTRSRSASRERKSHSRSRSPVSPRRSPDRCSEGRDGSESGAGANAGGGGGGGSSGSVPRENSKSRSRSRTPHSRSCSPEALSDRGSNDHNDLEQQVEEED
		XP_029633039.1	Octopus sinensis	MSYVRRGPSELDLEGMVSLKVDNLTYRTTPEDLRRAFEKYGDVGDVYIPRDRFTRESRGFAFVRYHDKRDADDAMDAMDGAMMDGRELRVQMARYGRPADPYRRGPPPRRFGGGGYSSYRSRRRSYTRSRSRSRSRSSRRRRRSYSRSRSRSRSRSYKSRSRSRSASYSRSSRSKHYSRSPSPSSKGKKRSSASSRRSTRSRSASRERKSHSRSRSPVSPRRSPDRCSEGRDGSESGAGANAGGGGGGSSGSVPRENSKSRSRSRTPHSRSCSPEALSDRGSNDHNDLEQQVEEED
		rna-SPHA_39875	Sepia esculenta	MSYGRRGPSELDLEGMVSLKVDNLTYRTTPEDLRRAFEKYGDVGDVYIPRDRFTRESRGFAFVRYHDKRDADDAMDAMDGAVMDGRELRVQMARYGRPADPYRRGPPPRRFGGGGGGGGGGYSSYRSRRRSYSRSRSRSRSRSSRRRRRSYTRSRSRSRSRSYKSRSRSRSPSYSRSSRSKHYSRSPTPPSKGSGSKKRSSGGSRRSTRSRSPSRDDRKSRSRSRSPGSPARSSEGGRGGSQGRSSGPAGGGGSTGGSGSGTLAPAAGTASGGPPRENSSKSRSRSRSRSRSRSRSRSRSRSRSRSPRSRSCSPEGSPDANSNNHKDKQQIDEED
		rna-SPHA_39875	Sepia officinalis	MSYGRRGPSELDLEGMVSLKVDNLTYRTTPEDLRRAFEKYGDVGDVYIPRDRFTRESRGFAFVRYHDKRDADDAMDAMDGAVMDGRELRVQMARYGRPADPYRRGPPPRRFGGGGGGGGGGGGYSSYRSRRRSYSRSRSRSRSRSSRRRRRSYTRSRSRSRSRSYKSRSRSRSPSYSRSSRSKHYSRSPTPPSKGSGSKKRSSGGSRRSTRSRSPSRDDRKSRSRSRSPGSPARSSEGGRGGSQGRSSGPVGGGSSAGGSGSGTLAPAAGTASGGAPRENSSKSRSRSRSRSRSRSRSRSRSRSRSRSPRSRSCSPEGSPDANSNNHKDKQQIDEED
chr1 (autosome)	OG0009320	pred2_29997.1	Architeuthis dux	MLPGVGVFGTTATIQSFVPILKVCGFPVVALWGSENLDAQELATQLDIPFSTRKVDDVLLRKDVDLVVIGCPPHSQWFIAVKALGIGKHVLCSAPSGPMQLNAQHMVKAARYYPRLMSLMCYGLRFLPTIVKMKKMIEDGCLGNITICEVKVHYGGLPKEKYDWMCDEGMGGGVLNTIGSNIIDVITFLTKERAVRVHGMLKTYTKQTQNIKGIREITSDDFCTFQMELDKGACVTVTLNSHIPGQFVQEIVICGQKGRLIARGSDLYEQRLNATRESLIHFDPIKEEERYGISPKARTEIPSPYLKGLIHMIEAVKDAFEKEEERQNWQAEPVASASNFEDALYVQTVVDAIRKSNKTKQWTKVDVSVEEPEPNSNNMLSDQMRRSTFSLQ
		Dopeav2006705m.g	Doryteuthis pealeii	MLPGVGVFGTTATIQSFVPILKVCGFPVVALWGRENLDAQELATQLDIPFSTRKVDDVLLRKDVDLVVIGCPPHSQCFIAVKALGIGKHVLCSAPSGPMQLNVQRMVKAARYYPRLMSLMCYGLRFLPTIVKMKKMIEEGCLGSITICEVKVHYGGLPKEKYDWMCDEGMGGGVLNTIGSNIIDVITFLTKERAVRVHGMLKTYTKQTQNIKGIREITSDDFCTFQMELDKGACVTVTLNSHIPGEFVQEIVICGQKGRLIARGSDLYEQRLNATRESLIHFDAIKEEEKYGISPKARTEIPIPYLKGLIHMIEAVKDAFEKEEERQNWQGEPVASASNFEDALYVQTVVDAIRKSNKTKQWTKVDVSVEEPEPNSNNMLSDQMRRSTFSLQ
		g828.t1	Euprymna scolopes	MLPGVGVFGTTATIQSFVPILKVCGFPVVALWGSENLDAQELATQLDIPFSTRKVDDVLLRKDVDLVVIGCPPHSQWFIAVKALGIGKHVLCSAPSGPMQLNAQHMVKAARYYPRLMSLMCYGLRFLPTIIKMKTMIEEGCLGSITICEVKVHYGGLPKEKYDWMCDEGMGGGVLNTIGSNIIDVITFLTKERALRVHGMLKTYTKQTQNIKGIREITSDDFCTFQMELDKGACVTVTLNSHIPGQFVQEIVICGQKGRLIARGSDLYEQRLNATRESLIHFDPIKEEERYGISPKARTEIPSPYLKGLIHMIEAVKDAFEKEEERQNWQAEPVASASNFEDALYVQTVVDAIRKSNKTKQWTKVDVSVEEPEPNSNNMLSDQMRRSTFSLQ
		LOC_00005427-mRNA-1	Illex illecebrosus	MLPGVGVFGTTATIQSFVPILKVCGFPVVALWGSENLDAQELATQLDIPFSTRKVDDVLLRKDVDLVVIGCPPHSQWFIAVKALGIGKHVLCSAPSGPMQLNAQHMVKAARYYPRLMSLMCYGLRFLPTIIKMKKMIEEGCLGSITICEVKVHYGGLPKEKYDWMCDEGMGGGVLNTIGSNIIDVITFLTKERAVRVHGMLKTYTKQTQNIKGIREITSDDFCTFQMELDKGACVTVTLNSHIPGQFVQEIVICGQKGRLIARGSDLYEQRLNATRESLIHFDPIKEEERYGISPKARTEIPSPYLKGLIHMIEAVKDAFEKEEERQNWQTEPVASASNFEDALYVQTVVDAIRKSNKTKQWTKVDVSVEETNSNNMLSDQMRRSTFSLQ
		obimac_0001416.1	Octopus bimaculoides	MLPGVGVFGTTATIQSFVPILKVCGFPVVALWGSENLDARTLAAELDIPFSTHKVDDVLLRKDVDLVVIGCPPHSQSYIAVKALGIGKHVLCSSPSGPMQLNALLMVKAARYYPRLMSLMCYGLRFLPTIVKMKKIIEDGCLGNITICEVKVHYGGLPKEKYDWMCDEGMGGGVLNTFGSNIIDVITFLTSERAVRVHGMLKTYTKQTQNIKGIREITSDDFCTFQMELDKGACVNVTLNSHITGQFVQEILVCGRKGRLIARGSDLYEQRLNATRESLIHFDPIKEEERYGISPKARTEIPSPYLKGLIHMIEAVKDAFEKEEERQNWHPEPVASASNFEDALYVQAVVDAIRKSNKTKQWTKVDVSVNEPEPEPNSNSMSLDYVRRSTIFLH
		XP_029644474.1	Octopus sinensis	MLPGVGVFGTTATIQSFVPILKVCGFPVVALWGSENLDARTLAAELDIPFSTHKVDDVLLRKDVDLVVIGCPPHSQSYIAVKALGIGKHVLCSSPSGPMQLNALLMVKAARYYPRLMSLMCYGLRFLPTIVKMKKIIEEGCLGNITICEVKVHYGGLPKEKYDWMCDEGMGGGVLNTFGSNIIDVITFLTSERAVRVHGMLKTYTKQTQNIKGIREITSDDFCTFQMELDKGACVNVTLNSHITGQFVQEILVCGRKGRLIARGSDLYEQRLNATRESLIHFDPIKEEERYGISPKARTEIPSPYLKGLIHMIEAVKDAFEKEEERQNWHPEPVASASNFEDALYVQAVVDAIRKSNKTKQWTKVDVSVNEPEPEPNSNSMSLDYVRRGTIVLH
		rna-SPHA_69492	Sepia esculenta	MLPGVGVFGTTATIQSFVPILKVCGFPVVALWGSENLDAQELATQLNIPFSTRKVDDVLLRKDVDLVVIGCPPHSQWFIAVKALGIGKHVLCSAPSGPMQLNAQHMVQAARYYPRLMSLMCYGLRFLPTIVKMKKMIEEGYLGNITICEVKVHYGGLPKEKYDWMCDEGMGGGVLNTIGSNIIDVITFLTKERAVRVHGMLKTYTKQTQNIKGIREITSDDFCTFQMELDKGACVTVTLNSHIPGQFVQEIVICGQKGRLIARGSDLYEQRLNATRESLIHFDPIKEEERYGISPKARTEIPSPYLKGLIHMIEAVKDAFEKEEERQNWQAEPVASASNFEDALYVQTVVDAIRKSNKTKQWTKVDVSVEEPEPNSNMLSDQMRRSTFSLQ
		rna-SPHA_69492	Sepia officinalis	MLPGVGVFGTTATIQSFVPILKVCGFPVVALWGSENLDAQELATQLDIPFSTRKVDDVLLRKDVDLVVIGCPPHSQWFIAVKALGIGKHVLCSAPSGPMQLNAQHMVQAARYYPRLMSLMCYGLRFLPTIVKMKKMIEEGYLGNITICEVKVHYGGLPKEKYDWMCDEGMGGGVLNTIGSNIIDVITFLTKERAVRVHGMLKTYTKQTQNIKGIREITSDDFCTFQMELDKGACVTVTLNSHIPGQFVQEIVICGQKGRLIARGSDLYEQRLNATRESLIHFDPIKEEERYGISPKARAEIPSPYLKGLIHMIEAVKDAFEKEEERQNWQAEPVASASNFEDALYVQTVVDAIRKSNKTKQWTKVDVSVEEPEPNSNMLSDQMRRSTFSLQ
chrZ (sex)	OG0008779	pred2_09431.1	Architeuthis dux	MNGELKEKFEPHKSSDFLERISQKSISEDIKTEIQPTGNLKFRSEQLAYTRSGDRRNTADIAPPFQPSQKSSPAGSFKDFHKNVDMFSQGDNKIHIHGMTRDCHQAPFD
		Dopeav2130673m.g	Doryteuthis pealeii	MKLLSNICLHLCRNKQYLFRRNLLSVVPMTRRHNHQENGKRPSSVRIGCGSGFWGDSSIAAQQLIHYGKIDFLVFDYLSEITMSLLTAMKQKNPDMGYAPDFVHFSMVPHLGTIKEKGIKVVSNGGGVNPHACAKLLGDFCKKQNVDLNIAVVTGDDLMIELKKIKQLNLKDMSSGMEFPKTVHSMNAYLGAGPIARALDLGADIVVTGRCVDSALVLGPLLHTFKYKKNDFDQLASGSLAGHIVECGAQATGGNFSDWHTVQNWDTIGFPIVEFSDDGSFIVTKPQSSGGCVTRATVCEQMLYEIGDPKRYQLPDVTADFSQVQINEIEGMTDAVLVKGAKGTPPSDSYKITATYADGFRATAVACVGGPRSEEKAIKTADAILERCRKMFKMLNLGD…
		g22135.t1	Euprymna scolopes	MTTRLNHHGKPLKSVRIGCGSGFWGDSSIAAEQLIHQGKIDFLVFDYLSEITMSLLTAVKNKHPKLGYTPDFVQYSLLPHLKAIKKKGIKVISNGGGVNPHACGNLIMDFCKKNDIDLNVAVVTGDDLMSELKKMEQFGPKEMLSGMEFPKTVNSMNAYLGAGPIARALDLGADIVVTGRCVDSALVVGPLLHKFKYKMSDFDLLASASVAGHIVECGAQATGGNHSDWKIVKDWANIGFPIVDFSKDGSFIITKPDSTGGCVTCGTVGEQMLYEIDDPQKYLLPDVTVDFSRIQIREIEGRTDAIQVVGAKGYPPTKDYKVTATYADGYRATAVACVGGPRSEEKARKTANALLERCRSWFKRLNLGDFSKVNIEILGSETEQPFSQVVPRQLALWLA…
		LOC_00003890-mRNA-1	Illex illecebrosus	MRLLKSTCLHLHRSRQCLFSSRNLLSVVPMTKRYNNLQVSSLSGERPNKAVRIGCASGFWGDSSVAAQQLIHHGKIDYLVFDYLSEITMSLLTAAKQRNPDMGYAPDFIHFSVAPHLQMIKDKGIKVVSNGGGVNPHACAKLLKDFCEKAKIDLNIAVVTGDDLMPEIKKIKELSPKDMSSGMEFPKAVHSMNTYLGAGPIARALDLGADIVVTGRCVDSALVLGPLLHTFKYKNNDFDQLAAGSLAGHIVECGAQATGGNFSDWYTVENWDSIGFPIVEFSEEGSFIVTKPESTGGCVTRATVSEQMLYEIGDPKRYLLPDVTADFSQVHIKEIEGMSDAVLVQGAKGTPPSNSYKVTATYADGFRATAVACIGGPRSEEKGLKTANSIFEKCRKMFK…
		obimac_0008956.1	Octopus bimaculoides	MSASRMSSKLFLNNRYSLKKFVSFNRQYCYKIPNEHDVVRIGCASGFWGDTAVAAPQLIHHGKIDFLVFDYLSEITMSLLTAAKQKNPAMGYAPDFIHFSLAPYLKTIKEKKIRVVSNAGGINPLSCAEVLKKLSKEAGVDMNIAVVTGDDLMPKVKEISQSNIQEMSSGMKIPKTIHSMNAYLGAGPIARALDLGADIVVTGRCVDSALVLGPLIHAFKYNNSNFDQLASASLAGHIIECGAQATGGVFTDWQTVHNWDNIGFPIVEFSANGSFSVSKPPSTGGLVSKGTVCEQLLYEIGDPKNYILPDIICDFSQVQVFESEKDSVQVKGALGKPPTNDYKVTATYADGYRVTAVTCIGGPQAEEKAKKTTDAILKRCRNIFKQLKLGDFIRVNVEI…
		XP_029648810.2	Octopus sinensis	MSASRMSAKLLLNNRYSLKKFVCFNRQYCYKIPNENDVVRIGCASGFWGDTAVAAPQLIHHGKIDFLVFDYLSEITMSLLTAAKQKNPAMGYAPDFIHFSLAPYLKTIKEKKIRVVSNAGGINPLSCAEVLKKLSQEAGVDMNIAVVTGDNLMPKVKEISQSNIQEMSSGMKIPKTIHSMNAYLGAGPIARALDLGADIVVTGRCVDSALVLGPLIHAFKYNNSNFDQLASASLAGHIIECGAQATGGVFTDWQTVHNWDNIGFPIVEFSANGSFSVSKPPSTGGLVSKGTVCEQLLYEIGDPKNYILPDIICDFSQVQVSESGKDNVQVKGALGKPPTNDYKVTATYADGYRVTAVTCIGGPQAEEKAKKTMDAILKRCRNIFKQLKLGDFTRVNIEI…
		rna-SPHA_78642	Sepia esculenta	MNTLVLIVDDERSGRTIVVVALAVDNVCLSATETAVASSSFSAIAALGEYKFIFFFQLLPKKSKEQ*DY*KIFVYV*TGTGTAWKWEISQNCENWMRKWFLG*QLCCGSATYPSWQN*FSCF*LFI*NHNVSSHCC*TKES*YGLCTRLCTFFFGTLP*NYKR*RYQGCQQCWRCESTCLCQITKRVLHEKEC*PQNCCSNRR*FDA*D*ENETIIS*RHVFWYGIS*NCS*YECLSWCRSY*KGS*PWC*YCCDWQMCGQCFGPWTAPSYFQIQKE*F*PTCIW*SCWSHSRVRSSSYWR*L**LAYS*KLGYNWFPNCGIFRGWLFPCYQTPINWWLCHKSHCL*TNVI*NWRS*EISIT*RDS*F*PSADKGN*RNEGYGPSTRC*RNSTIQ*L*G…
		rna-SPHA_78642	Sepia officinalis	LVLFVDDESGGTTVVVALVVDNVCLSATETAVASSSFSAIAALGEYKFIFFFFFNYCRKK*RTMRLLKNICLRLNWNRHCLKVENVPKL*ELDAEVVFGVTALLRIEKMKQLSPKDMSSGMEFPKTVHSMNVYLGSNTKRMILTYLHLVVLLVT**SVELKLPEVTLVTGIQLRIEGMKDMVLVQGAKGTQPSNDYKVTATYADGFRATAVACVGGPRSEEKAMKTADAILERCRKIFKKLNLADFTKVNVELLGSEPDTTCPQTIPRQLGLWLAVQHKNKTALDFFAREIAPAGTGMAPGLTGIVGGRPRVSPVLKLFSFLYPKDNITGSLHEIRLIFLTSRKLLQRKPSKNTSAICLKITEEHK**VMMYQVYME*ILFYTTHLVGVELLLSGLIL
chrZ (sex)	OG0008809	pred2_10461.1	Architeuthis dux	MTSKSKLIKVVLLGDGGVGKSSLMNRFVSNKFDTQSFHTIGVEFLNKELTLGTDSYTLQIWDTAGQERFKSLRTPFYRGADCCLLTFAVDDKRSFENISMWRKEFAYYADIADDNVSSFPFVIIGNKVDVFERQVDTAEAAEWCEQSGHLPYFETSAKDATNVESAFVAAVKRLREFEEASTTNDLKDSSQGNTVDLSKKRDQTSNSGCCN
		Dopeav2114893m.g	Doryteuthis pealeii	MMSSKSKLIKVVLLGDGGVGKSSLMNRFVSNKFDTQSFHTIGVEFLNKELSLGNDSYTLQIWDTAGQERFKSLRTPFYRGADCCLLTFAVDDKRSFENISMWRKEFAYYADIADDNVSSFPFVIIGNKVDVSDRQVTTGEAAEWCEQSGNLPYFETSAKDATNVEAAFVAAVKRLREFEEASTNNDLKDSTQGNTVDLSKKRDQISNTGCCN*
		g16856.t1	Euprymna scolopes	MSTKSKLIKVVLLGDGGVGKSSLMNRFVSNKFDTQSFHTIGVEFLNKEITLGNDTYTLQIWDTAGQERFKSLRTPFYRGADCCLLTFAVDDKRSFENISMWRKEFAYYADIADDNVGTYPFVIIGNKIDVSERQVTTAESSEWCEQNGKLPYFETSAKDATNVEAAFVAAVKRLRDFEEASTTNDLKDSSQGNTVDLSKKRDQVNSSGGCCN
		LOC_00002564-mRNA-1	Illex illecebrosus	MTSKSKLIKVVLLGDGGVGKSSLMNRFVSNKFDTQSFHTIGVEFLNKELTLGNDSYTLQIWDTAGQERFKSLRTPFYRGADCCLLTFAVDDKRSFENISMWRKEFAYYADIADDNVSSYPFVIIGNKVDVVERRVDTAEAAEWCEQNGKLPYFETSAKDATNVESAFVAAVKRLREFEEASTTNDLKDSSQGNTVDLSKKRDQSSSTGCCN
		obimac_0008634.1	Octopus bimaculoides	MMGSKSKLLKVVLLGDGGVGKSSLMNRFVSNKFDTQSFHTIGVEFLNKEISIGSESYTMQIWDTAGQERFKSLRTPFYRGADCCLLTYAVDDVKSFENVSMWKKEFLYYADIDDESTFPFVVIGNKIDVGQRLVSYNTASEWCEKNGHVPYFETSAKDSTNVEVAFTAAVKRLKDLEDKCAEVKPSHGNTVDLNKKKESQSTGCCN
		XP_036367568.1	Octopus sinensis	MQAEKLVQQNLVAFILKHLFGCVYEHKQMGSKSKLLKVVLLGDGGVGKSSLMNRFVSNKFDTQSFHTIGVEFLNKEISIGSESYTMQIWDTAGQERFKSLRTPFYRGADCCLLTYAVDDVKSFENVSMWKKEFLYYADIDDESTFPFVVIGNKIDVGQRLVSYNTASEWCEKNGHVPYFETSAKDSTNVEVAFTAAVKRLKDLEDKCAEVKPSHGNTVDLNKKKESQSTGCCN
		rna-SPHA_58078	Sepia esculenta	MTYLMTSLIPPFWNANFYVILLNRFDEKGRFPFNTMSSKSKLIKVVLLGDGGVGKSSLMNRFVSNKFDTQSFHTIGVEFLNKELTLGNDSYTLQIWDTAGQERFKSLRTPFYRGADCCLLTFAVDDKRSFENISMWRKEFAYYADIADDNVSSFPFVIIGNKVDVFERQVTTGEATEWCDQNGKLPYFETSAKDATNVEAAFVAAVKRLREFEEAGTTHDLKDSTQGNTVDLSKKRDQISNSGCCN
		rna-SPHA_58078	Sepia officinalis	MTSLMTSLMPPFWNANFYVILLNRFDEKGRFPFNTMSSKSKLIKVVLLGDGGVGKSSLMNRFVSNKFDTQSFHTIGVEFLNKELSLGNDSYTLQIWDTAGQERFKSLRTPFYRGADCCLLTFAVDDKRSFENISMWRKEFAYYADIADDNVSSFPFVIIGNKVDVSERQVTTGEATEWCDQSGKLPYFETSAKDATNVEAAFVAAVKRLREFEEAGTTHDLKDSTQGNTVDLSKKRDQISNSGCCN
chrZ (sex)	OG0009225	pred2_26014.1	Architeuthis dux	MLQQQPNSLEPVSHFATKAAMPSLSPEWRFLPELAPTNIESNNKESGKESYFPDAGGIKKYNREFLLELRHTRASLLMPQCLPDLPKELLKMPYPSKMFNLSCSDPFCKGFKDRRPAEKSRSDEGKEVNCLTDTLCNKTTERYKPLLSEIRCIQIDTESQLKAIIDLLFEKASNYPILGISYAYLCRSLSLIRVPSATRQGETVNFNKLLNRRCQIELEKIKQEDEAICQTKQMISAENDEARIMKLQMKLGELTSNSNKRTLGNMKLIGEFVKLRILKESIIIQFVCSLLSSRTEARIECLCVLLKTVGMELEHNSNRQDKKKIEDCFTEMKKMVSQGTCSPRVKAILSSIIRLRENKWVF
		Dopeav2060590m.g	Doryteuthis pealeii	MLHQQPNSLESVNNFTTKAVISNLSPEWKFSPELATTNMESNNNNKETGQESCFPDAGGIKKYNREFLLQLRHTRASLLMPPCLPDLPKELLKMPYSSKMFNLSCSDPFYKGLKDRSPVEKSRSDESKESNCLMDTFCKIRCIQIDTESQLKAIIDLLFEKASNYPILGISYAYLCRSLSLIRVPSATRQGETVNFNKLLNRRCQIELEKIKQEDEAINQTKQMVRSAESDEPRIIKLQKKLGELTSASKKRTLGNMKLIGEFFKLRILKENIIIQFVCSLVSSRSEDRIECLCVLLKSVGLELDRSSNRQDKKKMEDCYTEMKKIISQGTCSPRVKAMLSSIIRLRENKWVF*
		cluster_18938	Euprymna scolopes	MMSSLAPEWRFLSKSAPTNIEEPRQESCFQSATGIKKYSREFLLQLRHTRASLLMPACLPDLPRELIKMQYSSETFNLSCSDPFFKSLKDRRPSEESRNDKNNETKKPLLSEIRCIQFDTESQLKAIIDLLFEKASKNPILGISYAYLCRSLSLVRVPSSTRQGETVNFNKLLNRRCQIELEKIKQANEAINQAKQMIRSAENGEARDIQLQKKLDELMSTSRKRTMGIMKMIGEFFKMRILNENIITEFVCSLLSPRTEDRVECLCDLLKTVGKELEQNSNRQEKKKMEDCFSEIKKTVSQAGEVHQANYNTTTGLQRIPGGPPPLCQKQLIACADVIRRPSTFARLHRLTGTNQQNEQKES
		LOC_00011915-mRNA-1	Illex illecebrosus	MLQQQPNPLESVSSFTTKAAMPSLSPEWRFSPESAPTNIEPNNKESEKESYFPDAGGIKKYNREFLLQLRHTRASLLMPPCLPDLPRELLKIPYPSKMFNLSCSDPFFKGLKDRRPAEKSRSDEGKEVNCLTDTICSKTTERYKPLLSEIRCIQIDTESQLKAIIDLLFEKASNYPILGISYAYLCRSLSLIRVPSATRQGETVNFNKLLNRRCQIELEKIKQEDEAISQTRQFIRNAENDEARVMKLQKKLAELTTSSKKRTLGNMKLIGEFFKLRILKENIVIQFVCGLLSSRTEDRIECLCILLKTVGTELERNSNRQDKKKMEDCFTEMKKVVSQGTCSPRVKTMLSSIIRLRENKWVF
		obimac_0009088.1	Octopus bimaculoides	MPFSNSPSENAYSYPNSNVSSTEETQEATQRTPLPSQIRLKYDRDFILKLQYKEASLTKPVGLPDLPEILFKKPQIPKQLKYNKIRRDIIPFKCSKNMKSVDEYVNDSEDEELNTKMKNIASRLAPEKYKSVLSQIRDIQIDKESKLVAIMNLLFEKATSDPMLSTAYAYVCRCLTLKRVPSIHCHKEVVNVHKVLNKKCQKEFEKYQVEEAMLNKKLQQIEDTDNNIEKLKFQKELVKDIEIFKRKSQANVRFLCELFKLGVLRENTMQKYIKKMLQSLSENSLESVCLLFNTIGERLDTGKKFKMDVYFIQLKSIAEENSTPNRLKVMIENLISLRENQWNQKEAENHTKQKGMTSVKDSMKEETLKVMANSYYENKVKDIYQNGDGSVASNMGDIF…
		XP_036367469.1	Octopus sinensis	MPFSNSPSENAYSYPNSNVSSTEETQEATQRTPLPSQIRLKYDRDFILKLQYKEASLTKPVGLPDLPEILFKKPQIPKQLKYNKIRRDIIPFKCSKNMKSVDEYVNDSEDEELNTKMKNIASRLAPEKYKSVLSQIRDIQIDKESKLVAIMNLLFEKATSDPMLSTAYAYVCRCLTLKRVPSIHCHKEVVNVHKVLNKKCQKEFEKYQVEEAMLNKKLQQIEDTDNNIEKLKFQKELVKDIEIFKRKSQANVRFLCELFKLGVLRENTMQKYIKKMLQSLSENSLESVCLLFNTIGERLDTGKKFKMDVYFIQLKSIAEENSTPNRLKLMIENLISLRENQWNQKEAENHTKQKGITSVKDSMKEETLKVMANSYYENKVKDIYQNGDGSVASNMGDIF…
		rna-SPHA_31329	Sepia esculenta	MLHQQPNSIEPVTSFATKAAMPSLSPEWKFSPESAPTNIESANRESGPESCFPDAGGIKKYNREFLLQLRHTRASLLMPSCLPDLPRELLKMPYSSKTFNLSCSDPFFKGLKDRRPAEKSRSDESKEGNCFTDSSKMAERYKPLLSEIRCIQIDTESQLKAIIDLLFEKASNYPILGISYAYLCRSLSLIRVPSATRQGETVNFNKLLNRRCQIELEKIKQEDETINQTKQMIRSAEVDETRIIKLQKKLCELTSTSKKRTLGNMKLIGEFFKLHILKENIVIQFVCNLLSTRTEDRIECLCVLLKTVGMELERNSNRQEKKKLEDCFTEMKKIVSQGTCSPRVKSMLSSIIRLRENKWVF
		rna-SPHA_31329	Sepia officinalis	MLHQQPNSIEPVTSFATKAATPSLSPEWKFSSESAPTNIESTNRESGPESCFPDPGGIKKYNREFLLQLRHTRASLLMPSCLPDLPRELLKMPYSSKTFNLSCSDPFYKGLKDRRPAEKSRSDESKEGNCFTDSSKMAERYKPLLSEIRCIQIDTESQLKAIIDLLFEKASNYPILGISYAYLCRSLSLIRVPSATRQGETVNFNKLLNRRCQIELEKIKQEDETINQTKQMIRSAEVDETRIIKLQKKLCELTSTSKKRTLGNMKLIGEFFKLRILKENIVIQFVCNLLSTRTEDRIECLCVLLKSVGMELERNSNRQEKKKLEDCFTEMKKIVSQGTCSPRVKSMLSSIIRLRENKWAF
chrZ (sex)	OG0009585	pred2_41298.1	Architeuthis dux	MSFLTTDIKALADLLKQEDSDSDGEQQQGSALLGPGHIGGRTKEQETIPSEKDCGQSKEIWNPQEIIEGSEFDSLSDPRPQPEYEILYKQSVTTEDIFLQMGNKTPNTSSCENMVIKIKLPNTELKNITLDVKSIFVDVRTPKYKLGLHLPHPVEEQESNAKWDACQESLIITLKMKREFDFMNY
		Dopeav2130641m.g	Doryteuthis pealeii	MGTTKLGSAKFGPGHVGETKKQENISSRKNWALTTQSTVTEENPSAREHSQLHHLSTLSAREINNYFSQSKEIWKPEEIIEGSEFDSLSDPRPQPEYEIFYKQSVTTENIFLQMGNKNPSTSSCENMVIKIKLPNTEMKNITLDIKSVFLDVRTPKYKLGLHLPHPVDEKESNAKWDGCQETLIVTMKMNREFDFLNY*
		g28227.t1	Euprymna scolopes	MSFRVSEIAALTNLLTPANEESDSDEDQPQLGSSKFGPGHIGESKKQRNSASKKDINQSKEIWCSEEITEGAEFDSLSDPRLQPELCHSVHYLQGRHKVTVYQ
		LOC_00003860-mRNA-1	Illex illecebrosus	MSFMTSDLLALTDLLREPEDSDSDEETRYQGTARLGPGHIGKNQKQETSSSKKDISQSKEIWNPEEINQGSEFDSLSDPRPQPEYEILYKQAVTSEDIYLQMGNKTPNTSSCENMVVKIKLPNTEMKNISLDVKSKFLDLRTPKYKLGLHLPHPVAEQESNAKWDSDCSSLIVTLKMNRELDFMNY
		obimac_0008966.1	Octopus bimaculoides	MAFQQCDIRALANLLREPAEDSDSDTDIVCSDYSYGPGHIGPEKNSKDGTAEKDTKQSKDIWSADEIPQGSEFDSLWDQRLQPEYSIVYNQNVRTEDIFLQMGNKTPGSSSCERMVVKIQLPNTMMKDISLDVKPKFLDLRTPKYKLGLHLPFTVKENESQAQWDGGESCLSVSLKMIREYDFVNF
		XP_036367510.1	Octopus sinensis	METIVEIAIMETNEESSTTSNKDEDDFFRNITRFWESRSHRSLKSKVQNLVKTWLEAILKAVLTEVAFFWVCGGHSYGPGHVGPEKNSKDGTAEKDTKQSKDIWSADEIPEGSEFDSLWDQRPQPEYSIVYNQNVRTEDIFLQMGNKTPSSSSCERMVVKIQLPNTMMKDISLDVKPKFLDLRTPKYKLGLHLPFTVKEDESQAQWDGGESCLSVSLKMIREFDFVNF
		rna-SPHA_78646	Sepia esculenta	MVTKITRTSILEAITFGKNIFYRFYKMSFSVADIRSLTNLLKQPDEDSDSDGEQLYQGSASLGPGNIGESEKQEKPTFKKDLSQSKEIWHPEEINAGSEFDSLSDPRPQPEYEILYKQSVTTEDIFLQMGNKTPNTSSCENMIIKIKLPNTEMKNITLDVKSIFLDVRTPKYKLGLHLPNPVKEQESTAQWHSDQESLIVTLKLNREFDFLNY
		rna-SPHA_78646	Sepia officinalis	YEILYKQSVTTEDIFLQMGNKTPNTSSCENMIIKIKLPNTEMKDITLDVKSIFLDVRTPKYKLGLHLPHPVKEQEGAAKWDTDQESLIVNLKLNREFDFMNY*
Table S1.
